# Supplementary material for: Fast-Food Consumption Frequency, Food-Choice Motivations, and Mediterranean Diet Adherence in Young Football Athletes: A Cross-Sectional Study
Source: Nutrients. 2026 Jun 9;18(12):1850. doi: 10.3390/nu18121850 (PMC13304575; doi:10.3390/nu18121850)
Supplement: Supplementary file 1 [file nutrients-18-01850-s001.zip]

Archive with 1 entries (1 files):
- nutrients-4297482-supplementary.pdf
